# Supplementary material for: Gut microbiota fingerprinting as a potential tool for tracing the geographical origin of farmed mussels (Mytilus galloprovincialis)
Source: PLoS One. 2023 Aug 30;18(8):e0290776. doi: 10.1371/journal.pone.0290776 (PMC10468044; doi:10.1371/journal.pone.0290776)
Supplement: S1 File — (XLSX) [file pone.0290776.s001.xlsx]

## Sheet: Hoja1
	Supplementary material 1. Mussel samples used for this study.
	Country / Region	Sampling point	Code	Latitude	Longitude	Sampling date (in 2019)				Nº samples (in 2019) per season*			Sampling date (in 2020)	Nº samples (in 2020)
						Winter	Spring	Summer	Autumn	Mussel	Seawater		Autumn	Mussel
	Basque country	Mutriku	MUES	43º 18'40.2'' N	2º 22'35.2'' W	2019-02-25	2019-05-02	2019-07-02	2019-09-30	8	1		2019-09-21	10
	Basque country	Mendexa	MEES	43º21'20.2'' N	2º 26'53.4'' W	2019-02-25	2019-05-13	2019-07-01	2019-09-30	8	1		2020-09-21	10
	Galicia	Ría de Arousa	AGES	42º 29' 36.0'' N	8º 55' 51.0'' W	2019-03-15	2019-05-25	2019-08-02	2019-09-27	8	1
	Galicia	Ría de Betanzos-Sada	SGES	43º 23' 45.0'' N	8º 17' 40.0'' W	2019-03-15	2019-05-25	2019-08-21	2019-09-30	8	1
	Catalonia	Delta del Ebro	DEES	40°33'16.3" N	0°32'27.8" E	2019-03-05	2019-05-22	2019-08-27	2019-10-01	8	1
					Total (anual)					160	20			20
