# Supplementary material for: Gut microbiota fingerprinting as a potential tool for tracing the geographical origin of farmed mussels (Mytilus galloprovincialis)
Source: PLoS One. 2023 Aug 30;18(8):e0290776. doi: 10.1371/journal.pone.0290776 (PMC10468044; doi:10.1371/journal.pone.0290776)
Supplement: S3 File — Differences in alpha diversity patterns between sampling points and seasons were analysed using ANOVA and Tukey’s honest significance test of ANOVA (pairwise comparisons) for normally distributed metrics and Kruskal-Wallis and Wilcoxon rank sum test (pairwise comparisons) for non-parametric metrics (“stats”package). (XLSX) [file pone.0290776.s003.xlsx]

## Sheet: SIGNIFICANCE
	Supplementary material 3. Alpha diversity estimators significance. Differences in alpha diversity patterns between sampling points and seasons were analysed using ANOVA and Tukey’s honest significance test of ANOVA (pairwise comparisons) for normally distributed metrics and Kruskal-Wallis and Wilcoxon rank sum test (pairwise comparisons) for non-parametric metrics (“stats“ package).
	# OVERALL						# OVERALL						# OVERALL						# OVERALL
	p-value (Kruskal-Wallis) = 1.12e-14						p-value (ANOVA) =2.6e-14						p-value (Kruskal-Wallis) = 1.956e-10						p-value (Kruskal-Wallis) = 7.119e-09
	RICHNESS	AGES	DEES	MEES	MUES		SHANNON	AGES	DEES	MEES	MUES		SIMPSON	AGES	DEES	MEES	MUES		BERGER-PARKER	AGES	DEES	MEES	MUES
	DEES	4.1e-09	-	-	-		DEES	0					DEES	4.605e-06	-	-	-		DEES	9.324e-05	-	-	-
	MEES	0.00327	0.00091	-	-		MEES	0.0018165	0.0113245				MEES	0.00419	0.02613	-	-		MEES	0.01361	0.08514	-	-
	MUES	0.32699	2.4e-09	0.00034	-		MUES	0.474266	1.1e-06	0.184384			MUES	0.08986	0.00182	0.21509	-		MUES	0.12064	0.01361	0.43433	-
	SGES	0.04524	2.4e-09	1.38768e-05	0.16335		SGES	0.796794	0	2.21e-05	0.0503133		SGES	0.02613	8.7e-08	9.059e-06	0.00086		SGES	0.0245	2.3e-07	4.86e-05	0.00062
	#BY SEASON						#BY SEASON						#BY SEASON						#BY SEASON
	p-value (Kruskal-Wallis) = 3.589e-05						p-value (ANOVA)= 7.84e-07						p-value (Kruskal-Wallis) = 0.0003591						p-value (Kruskal-Wallis) = 0.000725
	WINTER_RI	AGES	DEES	MEES	MUES		WINTER_SH	AGES	DEES	MEES	MUES		WINTER_SI	AGES	DEES	MEES	MUES		WINTER_BP	AGES	DEES	MEES	MUES
	DEES	0.00548	-	-	-		DEES	0.0001117					DEES	0.0016	-	-	-		DEES	0.0031	-	-	-
	MEES	0.01955	0.32634	-	-		MEES	0.0014314	0.986025				MEES	0.0033	0.6052	-	-		MEES	0.0033	0.662	-	-
	MUES	0.56324	0.00078	0.00167	-		MUES	0.540228	0.0085887	0.0575385			MUES	0.2998	0.0251	0.0395	-		MUES	0.4909	0.026	0.0488	-
	SGES	0.56324	0.00078	0.00167	0.41026		SGES	0.836376	5.4e-06	9.09e-05	0.0966641		SGES	0.2007	0.0233	0.0395	0.0577		SGES	0.4103	0.0233	0.04	0.1499
	p-value (Kruskal-Wallis) = 0.005681						p-value (ANOVA) = 0.00572						p-value (Kruskal-Wallis) = 0.01953						p-value (Kruskal-Wallis) = 0.0139
	SPRING_RI	AGES	DEES	MEES	MUES		SPRING_SH	AGES	DEES	MEES	MUES		SPRING_SI	AGES	DEES	MEES	MUES		SPRING_BP	AGES	DEES	MEES	MUES
	DEES	0.0031	-	-	-		DEES	0.0053647					DEES	0.015	-	-	-		DEES	0.015	-	-	-
	MEES	1	0.0155	-	-		MEES	0.968806	0.0277531				MEES	0.454	0.261	-	-		MEES	0.261	0.325	-	-
	MUES	1	0.0031	1	-		MUES	0.835141	0.0720206	0.993923			MUES	0.261	0.261	0.798	-		MUES	0.207	0.335	0.878	-
	SGES	1	0.0157	1	1		SGES	0.981221	0.0226518	0.999989	0.987816		SGES	0.798	0.015	0.465	0.391		SGES	0.717	0.015	0.348	0.207
	p-value (Kruskal-Wallis) = 0.001345						p-value (ANOVA) = 1.39 e-05						p-value (Kruskal-Wallis) = 0.0005536						p-value (Kruskal-Wallis) = 0.003863
	SUMMER_RI	AGES	DEES	MEES	MUES		SUMMER_SH	AGES	DEES	MEES	MUES		SUMMER_SI	AGES	DEES	MEES	MUES		SUMMER_BP	AGES	DEES	MEES	MUES
	DEES	0.034	-	-	-		DEES	3.97e-05					DEES	0.0054	-	-	-		DEES	0.037	-	-	-
	MEES	0.713	0.067	-	-		MEES	0.0064301	0.415868				MEES	0.052	0.3666	-	-		MEES	0.175	0.478	-	-
	MUES	0.048	0.023	0.023	-		MUES	0.28178	0.0127456	0.461622			MUES	0.0369	0.3666	0.713	-		MUES	0.076	0.717	0.878	-
	SGES	0.365	0.025	0.15	0.365		SGES	0.987101	0.000176	0.0234549	0.560446		SGES	0.713	0.0031	0.0091	0.0413		SGES	0.478	0.015	0.015	0.037
	p-value (Kruskal-Wallis) = 3.937e-05						p-value (ANOVA) = 0.00281						p-value (Kruskal-Wallis) = 0.009705						p-value (Kruskal-Wallis) = 0.0135
	AUTUMN_RI	AGES	DEES	MEES	MUES		AUTUMN_SH	AGES	DEES	MEES	MUES		AUTUMN_SI	AGES	DEES	MEES	MUES		AUTUMN_BP	AGES	DEES	MEES	MUES
	DEES	0.0027	-	-	-		DEES	0.914848					DEES	0.959	-	-	-		DEES	0.801	-	-	-
	MEES	0.0402	0.7209	-	-		MEES	0.965866	0.57424				MEES	0.162	0.293	-	-		MEES	0.1296	0.4544	-	-
	MUES	0.6375	0.0078	0.0624	-		MUES	0.462504	0.109593	0.841695			MUES	0.175	0.293	0.959	-		MUES	0.1296	0.4646	0.9581	-
	SGES	0.0078	0.0016	0.0016	0.0021		SGES	0.0212243	0.0022071	0.0959285	0.534659		SGES	0.013	0.135	0.09	0.166		SGES	0.0062	0.1296	0.1318	0.2125
